# Supplementary material for: Mold Odor from Wood Treated with Chlorophenols despite Mold Growth That Can Only Be Seen Using a Microscope
Source: Microorganisms. 2024 Feb 16;12(2):395. doi: 10.3390/microorganisms12020395 (PMC10891868; doi:10.3390/microorganisms12020395)
Supplement: Supplementary file 1 [file microorganisms-12-00395-s001.zip]

Archive with 3 entries (2 files):
- microorganisms-2858342 supplementary/
- microorganisms-2858342 supplementary/File S1.pdf
- microorganisms-2858342 supplementary/File S2.pdf
